# Supplementary material for: Preparation and characterization of nanocurcumin based hybrid virosomes as a drug delivery vehicle with enhanced anticancerous activity and reduced toxicity
Source: Sci Rep. 2021 Jan 11;11:368. doi: 10.1038/s41598-020-79631-1 (PMC7801424; doi:10.1038/s41598-020-79631-1)
Supplement: Supplementary file 1 — Supplementary Information 1. [file 41598_2020_79631_MOESM1_ESM.xlsx]

## Sheet: cellular uptake data
	NC-virosome formulation µg/ml	Absorbance at 435nm
	0	0
	5	0.08
	10	0.151
	15	0.243
	20	0.32
	25	0.412
	30	0.49
	35	0.51
	40	0.65
	45	0.75
	50	0.83
	55	0.943
	60	0.99
	Column1	Column2	Column3	Column4	Column5	Column6	Column7	Column8	Column9	Column10	Column11
								Average		SD
		Time in hours
	Cells type	1			24			1	24	1	24
	Control cells	0	0	0	0	0	0	0	0	0	0
	MDA-MB-231	0.128	0.131	0.127	0.692	0.664	0.689	0.128667	0.681667	0.00208167	0.0153731
	MSC's	0.021	0.019	0.019	0.163	0.158	0.163	0.0196667	0.161333	0.0011547	0.00288675
	cell	Concentration of NC-virosome ug/ml
	control	NA
	MDA-MB 231		Percent cellular uptake
	1	8.2	0.16
	24	42.17	0.84
	MSC's
	1	≤ 5	≤ 10%
	24	10.7	0.214
