# Supplementary material for: Preparation and characterization of nanocurcumin based hybrid virosomes as a drug delivery vehicle with enhanced anticancerous activity and reduced toxicity
Source: Sci Rep. 2021 Jan 11;11:368. doi: 10.1038/s41598-020-79631-1 (PMC7801424; doi:10.1038/s41598-020-79631-1)
Supplement: Supplementary file 2 — Supplementary Information 2. [file 41598_2020_79631_MOESM2_ESM.xlsx]

## Sheet: MSC
	MSC's 1 Hour									MSC's 24 Hour
	Area	Mean	StdDev	Min	Max				Area	Mean	StdDev	Min	Max
1	8143	255	0	255	255			1	16	255	0	255	255
2	11	255	0	255	255			2	120	255	0	255	255
3	104	255	0	255	255			3	168	255	0	255	255
4	67	255	0	255	255			4	56	255	0	255	255
5	22	255	0	255	255			5	14	255	0	255	255
6	18	255	0	255	255			6	158	255	0	255	255
7	42	255	0	255	255			7	48	255	0	255	255
8	25	255	0	255	255			8	14	255	0	255	255
9	10	255	0	255	255			9	60	255	0	255	255
10	260	255	0	255	255			10	17	255	0	255	255
11	22	255	0	255	255			11	76	255	0	255	255
12	12	255	0	255	255			12	178	255	0	255	255
13	36	255	0	255	255			13	170	255	0	255	255
14	11	255	0	255	255			14	28	255	0	255	255
15	113	255	0	255	255			15	54	255	0	255	255
16	32	255	0	255	255			16	28	255	0	255	255
17	10	255	0	255	255			17	14	255	0	255	255
18	14	255	0	255	255			18	74	255	0	255	255
19	21	255	0	255	255			19	44	255	0	255	255
20	12	255	0	255	255			20	87	255	0	255	255
21	17	255	0	255	255			21	42	255	0	255	255
22	76	255	0	255	255			22	85	255	0	255	255
23	178	255	0	255	255			23	38	255	0	255	255
24	32	255	0	255	255			24	24	255	0	255	255
25	38	255	0	255	255			25	98	255	0	255	255

## Sheet: MDA-MD231
	MDA-MB231 1 Hour								MDA-MB231 24 Hour
	Area	Mean	StdDev	Min	Max			Area	Mean	StdDev	Min	Max
1	72	255	0	255	255		1	78	255	0	255	255
2	15	255	0	255	255		2	30	255	0	255	255
3	21	255	0	255	255		3	230	255	0	255	255
4	30	255	0	255	255		4	15	255	0	255	255
5	11	255	0	255	255		5	105	255	0	255	255
6	30	255	0	255	255		6	163	255	0	255	255
7	87	255	0	255	255		7	42	255	0	255	255
8	15	255	0	255	255		8	34	255	0	255	255
9	70	255	0	255	255		9	116	255	0	255	255
10	74	255	0	255	255		10	53	255	0	255	255
11	23	255	0	255	255		11	102	255	0	255	255
12	109	255	0	255	255		12	300	255	0	255	255
13	41	255	0	255	255		13	26	255	0	255	255
14	38	255	0	255	255		14	75	255	0	255	255
15	81	255	0	255	255		15	98	255	0	255	255
16	15	255	0	255	255		16	52	255	0	255	255
17	70	255	0	255	255		17	83	255	0	255	255
18	59	255	0	255	255		18	64	255	0	255	255
19	52	255	0	255	255		19	97	255	0	255	255
20	34	255	0	255	255		20	11	255	0	255	255
21	11	255	0	255	255		21	176	255	0	255	255
22	84	255	0	255	255		22	14	255	0	255	255
23	66	255	0	255	255		23	11	255	0	255	255
24	68	255	0	255	255		24	419	255	0	255	255
25	57	255	0	255	255		25	124	255	0	255	255
26	59	255	0	255	255		26	78	255	0	255	255
27	23	255	0	255	255		27	18	255	0	255	255
28	38	255	0	255	255		28	26	255	0	255	255
29	118	255	0	255	255		29	11	255	0	255	255
30	51	255	0	255	255		30	97	255	0	255	255
31	17	255	0	255	255		31	30	255	0	255	255
32	46	255	0	255	255		32	39	255	0	255	255
33	41	255	0	255	255		33	20	255	0	255	255
34	84	255	0	255	255		34	81	255	0	255	255
35	96	255	0	255	255		35	74	255	0	255	255
36	13	255	0	255	255		36	22	255	0	255	255
37	31	255	0	255	255		37	21	255	0	255	255
38	79	255	0	255	255		38	11	255	0	255	255
39	25	255	0	255	255		39	13	255	0	255	255
40	10	255	0	255	255		40	286	255	0	255	255
41	25	255	0	255	255		41	92	255	0	255	255
42	33	255	0	255	255		42	184	255	0	255	255
43	70	255	0	255	255		43	106	255	0	255	255
44	71	255	0	255	255		44	22	255	0	255	255
45	50	255	0	255	255		45	61	255	0	255	255
							46	30	255	0	255	255
							47	26	255	0	255	255
							48	98	255	0	255	255
							49	87	255	0	255	255
							50	28	255	0	255	255
							51	101	255	0	255	255
							52	10	255	0	255	255
							53	40	255	0	255	255
							54	163	255	0	255	255
							55	35	255	0	255	255
							56	69	255	0	255	255
							57	53	255	0	255	255
							58	64	255	0	255	255
							59	27	255	0	255	255
							60	38	255	0	255	255
							61	56	255	0	255	255
							62	58	255	0	255	255
							63	16	255	0	255	255
							64	15	255	0	255	255
							65	10	255	0	255	255
							66	31	255	0	255	255

## Sheet: control
		Control 1 Hour
										Control 24 Hour
		Area	Mean	StdDev	Min	Max			Area
	1	24	255	0	255	255		1	41	255	0	255	255
	2	14	255	0	255	255		2	14	255	0	255	255
	3	27	255	0	255	255		3	22	255	0	255	255
	4	43	255	0	255	255		4	10	255	0	255	255
	5	112	255	0	255	255		5	195	255	0	255	255
	6	11	255	0	255	255		6	18	255	0	255	255
	7	104	255	0	255	255		7	10	255	0	255	255
	8	67	255	0	255	255		8	24	255	0	255	255
	9	22	255	0	255	255		9	34	255	0	255	255
	10	18	255	0	255	255		10	26	255	0	255	255
	11	42	255	0	255	255		11	71	255	0	255	255
	12	25	255	0	255	255		12	19	255	0	255	255
	13	10	255	0	255	255		13	229	255	0	255	255
	14	260	255	0	255	255		14	129	255	0	255	255
	15	22	255	0	255	255		15	19	255	0	255	255
	16	12	255	0	255	255		16	15	255	0	255	255
	17	36	255	0	255	255		17	28	255	0	255	255
	18	11	255	0	255	255		18	106	255	0	255	255
	19	113	255	0	255	255		19	69	255	0	255	255
	20	32	255	0	255	255		20	19	255	0	255	255
	21	68	255	0	255	255		21	61	255	0	255	255
	22	29	255	0	255	255		22	42	255	0	255	255
	23	31	255	0	255	255		23	39	255	0	255	255
								24	15	255	0	255	255
								25	18	255	0	255	255
								26	20	255	0	255	255
								27	10	255	0	255	255
								28	53	255	0	255	255
								29	50	255	0	255	255
								30	12	255	0	255	255
								31	91	255	0	255	255
								32	10	255	0	255	255
								33	37	255	0	255	255
								34	11	255	0	255	255
								35	27	255	0	255	255
								36	81	255	0	255	255
								37	71	255	0	255	255
								38	55	255	0	255	255
								39	22	255	0	255	255
								40	15	255	0	255	255
								41	20	255	0	255	255
								42	11	255	0	255	255
								43	16	255	0	255	255
