# Supplementary material for: Preparation and characterization of nanocurcumin based hybrid virosomes as a drug delivery vehicle with enhanced anticancerous activity and reduced toxicity
Source: Sci Rep. 2021 Jan 11;11:368. doi: 10.1038/s41598-020-79631-1 (PMC7801424; doi:10.1038/s41598-020-79631-1)
Supplement: Supplementary file 3 — Supplementary Information 3. [file 41598_2020_79631_MOESM3_ESM.xlsx]

## Sheet: MDA-MB-231
	1 hour								24 hours
	Area	Mean	StdDev	IntDen	RawIntDen	C			Area	Mean	StdDev	IntDen	RawIntDen	C
1	1292	25.549	5.747	33009	33009	FLUORESCENT REGION		1	1292	119.196	5.507	154001	154001	FLUORESCENT REGION
2	1292	27.547	5.987	35591	35591			2	1292	119.414	6.156	154283	154283
3	1292	27.016	5.585	34905	34905			3	1292	117.638	5.128	151988	151988
4	1292	23.502	10.352	30364	30364			4	1292	117.935	5.294	152372	152372
5	1292	25.561	5.873	33025	33025			5	1292	117.941	5.318	152380	152380
6	1292	8.466	0.913	10938	10938	NON-FLUORESCENT REGION		6	1292	10.626	1.637	13729	149916	NON-FLUORESCENT REGION
7	1292	8.631	0.844	11151	11151			7	1292	8.303	0.861	10727	147064
8	1292	8.166	0.927	10550	10550			8	1292	8.341	0.83	10776	147705
9	1292	8.303	0.861	10727	10727			9	1292	19.031	1.118	24588	145370
10	1292	8.341	0.83	10776	10776			10	1292	10.626	1.637	13729	144993
	integrated density		33378.8						integrated density		153005
	area of selected area		1292						area of selected area		1292
	mean fluorescence background			8.3814					mean fluorescence background			11.3854
		CTCF		22550						CTCF		138295
		Use this formula to calculate the corrected total cell fluorescence (CTCF).
		CTCF = Integrated Density – (Area of selected cell X Mean fluorescence of background readings)

## Sheet: MSC
			MSC 24 H								msc 1 hr
		Area	Mean	StdDev	IntDen	RawIntDen				Area	Mean	StdDev	IntDen	RawIntDen
	1	1292	97.303	1.982	125716	125716	fluorescent region		1	1326	16.149	6.425	21414	21414	fluorescent region
	2	1292	94.341	0.982	121888	121888			2	1326	17.232	0.433	22850	22850
	3	1292	94.893	0.804	122602	122602			3	1326	16.165	6.238	21435	21435
	4	1292	95.365	1.641	123212	123212			4	1326	17.301	5.665	22941	22941
	5	1292	94.34	1.361	121887	121887			5	1326	15.497	5.137	20549	20549
	6	1292	90.542	1.637	116980	116980	non-fluorescent region		6	1326	16.672	6.548	22107	22107	non-fluorescent region
	7	1292	91.332	1.261	118001	118001			7	1326	12.52	4.478	16601	16601
	8	1292	90.889	1.932	117429	117429			8	1326	15.497	5.137	20549	20549
	9	1292	90.258	0.995	116613	116613			9	1326	15.592	0.703	20675	20675
	10	1292	88.693	1.598	114591	114591			10	1326	14.171	0.84	18791	18791
		integrated density		123061							integrated density		21837.8
		area of selected area		1292							area of selected area		1326
		mean fluorescence background			90.3428						mean fluorescence background			14.8904
			CTCF		6338.1							CTCF	2093.13
			Use this formula to calculate the corrected total cell fluorescence (CTCF).
			CTCF = Integrated Density – (Area of selected cell X Mean fluorescence of background readings)

## Sheet: control
		control 1 hr								control 24 hr
		Area	Mean	StdDev	IntDen	RawIntDen			Area	Mean	StdDev	IntDen	RawIntDen
	1	1292	0.465	0.501	601	601		1	1292	6.2	3.758	8010	8010
	2	1292	0.05	0.255	65	65		2	1292	6.641	4.232	8580	8580
	3	1292	0.431	1.138	557	557		3	1292	4.608	3.457	5954	5954
	4	1292	0	0	0	0		4	1292	0.282	1.031	364	364
	5	1292	0	0	0	0		5	1292	0.282	1.031	364	364
	6	1292	0	0	0	0		6	1292	1.207	0.926	1559	1559
		integrated density		407.667					integrated density		7514.67
		area of selected area		1292					area of selected area		1292
		mean fluorescence background			0				mean fluorescence background			0.590333
			CTCF	407.667						CTCF	6751.96
			Use this formula to calculate the corrected total cell fluorescence (CTCF).
			CTCF = Integrated Density – (Area of selected cell X Mean fluorescence of background readings)
